# Supplementary material for: Structural titration reveals Ca2+-dependent conformational landscape of the IP3 receptor
Source: Nat Commun. 2023 Oct 28;14:6897. doi: 10.1038/s41467-023-42707-3 (PMC10613215; doi:10.1038/s41467-023-42707-3)
Supplement: Supplementary file 16 — Source Data [file 41467_2023_42707_MOESM16_ESM.xlsx]

## Sheet: Fig. 2
Fig. 2a, 2b
	% of particles
	1 nM	10 nM	100 nM	1 µM	10 µM%
Resting State	0.4454	0.2654	0.112	0.0212	0.0068
Resting State (High Energy)	0.2014	0.0658	0.0268	0.0149	0.0118
Resting-to-Preactivated Transitions	0.0738	0.1039	0.0484	0.0101	0.0049
Preactivated	0.0355	0.0628	0.0333	0.0081	0.0057
Preactivated+Ca2+	0.0109	0.0436	0.0255	0.0048	0.0015
Resting TMD Transitions	0.0592	0.0376	0.0295	0.025	0.0239
Preactivated TMD Transitions	0.0032	0.0101	0.01	0.004	0.0009
Activated	0.01	0.0403	0.0525	0.0276	0.0092
Inhibited (Isolated)	0.1506	0.3439	0.5979	0.8183	0.8647
Inhibited (Assembled)	0.01	0.0265	0.0641	0.0659	0.0705
TOTAL	1	1	1	1	1
Ratio Free/Clustered	15	13	9	12	12

## Sheet: Fig. 4
Fig. 4g, 4d, 4j
% fraction of cells with atleast n peaks
# of peaks (n)	hIP3R3			CD site mutant			JD site mutant
	Replicate 1	Replicate 2	Replicate 3	Replicate 1	Replicate 2	Replicate 3	Replicate 1	Replicate 2	Replicate 3
≥2	1	1	1	1	1	1	0	0	0
≥3	0.892857	0.75	0.588235	1	0.978261	0.916667	0	0	0
≥4	0.75	0.5	0.411765	0.888889	0.891304	0.75	0	0	0
≥5	0.571429	0.0625	0.0588235	0.555556	0.73913	0.5	0	0	0
≥6	0.25	0	0	0.333333	0.565217	0.333333	0	0	0
≥7	0.0714286	0	0	0.111111	0.304348	0.166667	0	0	0
≥8	0	0	0	0	0.173913	0	0	0	0
≥9	0	0	0	0	0.0434783	0	0	0	0
≥10	0	0	0	0	0	0	0	0	0
≥11	0	0	0	0	0	0	0	0	0
Fig. 4g, 4d, 4j
Descriptive statistics for % fraction of cells with atleast n peaks
	WT	CD	JD
Number of values	30	30	30
Mean	0.2636	0.4084	0
Std. Deviation	0.3716	0.4048	0
Std. Error of Mean	0.06785	0.07391	0
Lower 95% CI of mean	0.1248	0.2572	0
Upper 95% CI of mean	0.4023	0.5595	0
IC50	4.011	5.569	Unstable
Fig. 4f, 4c, 4i
Individual replicate slopes and statistics at half maximal intensity.
	WT			JD			CD
	Replicate 1	Replicate 2	Replicate 3	Replicate 1	Replicate 2	Replicate 3	Replicate 1	Replicate 2	Replicate 3
Individual replicate slopes at half maximal intensity	0.08	0.099	0.13	0.025	0.027	0.026	0.15	0.1568	0.1212
	WT			JD			CD
	Mean	SEM	n (number of replicates)	Mean	SEM	n (number of replicates)	Mean	SEM	n (number of replicates)
Mean slope at half maximal intensity	0.103	0.0145717	3	0.026	0.00057735	3	0.142667	0.0109114	3

## Sheet: Fig. 5
Fig. 5i
% fraction of cells with atleast n peaks
# of peaks (n)	dARM2
	Replicate 1	Replicate 2	Replicate 3
≥2	1	1	1
≥3	0	0.142857	0.166667
≥4	0	0.142857	0.166667
≥5	0	0.142857	0
≥6	0	0	0
≥7	0	0	0
≥8	0	0	0
≥9	0	0	0
≥10	0	0	0
≥11	0	0	0
Fig. 5i
Descriptive statistics for % fraction of cells with atleast n peaks
	dARM2
Number of values	30
Mean	0.1254
Std. Deviation	0.302
Std. Error of Mean	0.05514
Lower 95% CI of mean	0.01263
Upper 95% CI of mean	0.2382
IC50	0.5594
Fig. 5k
Individual replicate slopes and statistics at half maximal intensity.
	dARM2
	Replicate 1	Replicate 2	Replicate 3
Individual replicate slopes at half maximal intensity	0.156	0.174	0.19
	dARM2
	Mean	SEM	n (number of replicates)
Mean slope at half maximal intensity	0.173333	0.00982061	3

## Sheet: Fig. 7
Fig. 7i
% fraction of cells with atleast n peaks
# of peaks (n)	dS1'-S1''
	Replicate 1	Replicate 2	Replicate 3
≥2	1	1	1
≥3	0.631579	0.625	0.454545
≥4	0	0.21875	0.181818
≥5	0	0.03125	0
≥6	0	0	0
≥7	0	0	0
≥8	0	0	0
≥9	0	0	0
≥10	0	0	0
≥11	0	0	0
Fig. 7i
Descriptive statistics for % fraction of cells with atleast n peaks
	dS1'-S1''
Number of values	30
Mean	0.1714
Std. Deviation	0.332
Std. Error of Mean	0.06061
Lower 95% CI of mean	0.04746
Upper 95% CI of mean	0.2954
IC50	3.084
Fig. 7h
Individual replicate slopes and statistics at half maximal intensity.
	dS1'-S1''
	Replicate 1	Replicate 2	Replicate 3
Individual replicate slopes at half maximal intensity	0.106	0.168	0.116
	dS1'-S1''
	Mean	SEM	n (number of replicates)
Mean slope at half maximal intensity	0.13	0.019218	3

## Sheet: Fig. 8
Fig. 8f
% fraction of cells with atleast n peaks
# of peaks (n)	BTF_Partial
	Replicate 1	Replicate 2	Replicate 3
≥2	0	0	0
≥3	0	0	0
≥4	0	0	0
≥5	0	0	0
≥6	0	0	0
≥7	0	0	0
≥8	0	0	0
≥9	0	0	0
≥10	0	0	0
≥11	0	0	0
Fig. 8f
Descriptive statistics for % fraction of cells with atleast n peaks
	BTF_Partial
Number of values	30
Mean	0
Std. Deviation	0
Std. Error of Mean	0
Lower 95% CI of mean	0
Upper 95% CI of mean	0
IC50	Unstable
Fig. 8e
Individual replicate slopes and statistics at half maximal intensity.
	BTF_Partial
	Replicate 1	Replicate 2	Replicate 3
Individual replicate slopes at half maximal intensity	0.0251	0.027	0.027
	BTF_Partial
	Mean	SEM	n (number of replicates)
Mean slope at half maximal intensity	0.0263667	0.000633333	3

## Sheet: Supplementary Figure 1
Supplementary Figure 1a
Free [Ca2+]	Total [Ca2+]
1e-09	0.18
3e-09	0.47
1e-08	1.05
3e-08	1.67
1e-07	2.34
3e-07	3
1e-06	3.71
3e-06	4.29
1e-05	5.11
3e-05	6.04
0.0001	7.08
0.0003	7.9
Supplementary Figure 1b
log [Ca2+]Free (M)	log (R-Rmin)/(Rmax-R)
-8
-7.76955	-2.12229
-7.42022	-1.7902
-7.18709	-1.58183
-7	-1.42771
-6.82391	-1.16901
-6.64782	-1.01515
-6.45469	-0.811832
-6.2204	-0.558312
-5.86967	0.00898321

## Sheet: Supplementary Figure 14
Supplementary Figure 14a, 14d, 14g, 14j, 14m
Inter-spike intervals from 3 biologically independent cell samples.
	N-EGFP-hIP3R3			CD site mutant			dARM2			d(S1’-S1’’)			dCTD
#	Replicate 1	Replicate 2	Replicate 3	Replicate 1	Replicate 2	Replicate 3	Replicate 1	Replicate 2	Replicate 3	Replicate 1	Replicate 2	Replicate 3	Replicate 1	Replicate 2	Replicate 3
1	29.5	44.75	16	10.75	12.25	11	276.75	37.75	77.25	38.75	29.75	15.5	10.25	8	19.75
2	24	46	12.75	12.5	11	12.25	116.5	37.25	103	26.75	17.75	13.5	9.25	9.5	15.5
3	23	50.5	18	11.75	12.25	12.75	199.5	45.5	60	33.75	26.25	14.75	12.5	11.5	16.5
4	30.25	24.25	15.75	12.5	11.75	13.75	80.75	86.5	85.5	21	17.25	16.25	14.25	9.25	15.5
5	20.25	26.25	15.5	10.5	9.75	9.25	119.75	147.75	21	10.25	46.25	11.75	10.25	7.75	12.25
6	21.5	27.5	15	8.75	10	12.75	52.75	64	26.5	15.5	30	13.5	8.5	8.75	12.75
7	19.25	28.25	34	10.25	10	13.5	18.75	96	40.25	14.75	28.75	12.75	14.25	10	11.25
8	25.25	14.5	27.25	10.25	11.5	11.25	26.5	73.25	47	21.75	11.75	14	15	9.25	15.25
9	27.75	23.25	35	10	11	12	47.25	57.5		14.5	10.5	19.25	11	15.25	11.5
10	27.75	39	28	10.5	11	12.25	39	57		15.25	16.25	12.25	15.5	17.5	10
11	23.5	21	19.25	15.25	11	11.5	46.75			13.75	17.75	10.5	11	12.5	11
12	36.25	17.25	19.75	11.25	10.5	9	51.25			18.75	14.5	18.75	10.75	14	15.25
13	46	20.75	20	11	12	16	65.5			20.25	16.5	8.75	10.75	8	11.25
14	46.25	23.25	16.5	11	13.5	12.5	62			14.5	14.75	16	10	9	15.25
15	22.5	20	13.75	10.5	21.5	10.75				18.75	17.25	11.5	10.75	9.25	13.25
16	23.5	20.75	17.75	12.75	21	11.25				18.5	16	11.75	11	9	19.75
17	21.5	18.75	19	13.25	18.5	11.25				16.25	17.25	11	11.5	10	13.5
18	23.25	19.25	20.25	11.75	11.25	15				15	19.75	12.5	11	11.75	13.25
19	21.25	25.75	16	11	11.25	12.75				17.25	18.25	15.25	17.25	10.25	13.75
20	23.5	15.25	14.25	10	10.75	12.5				18.5	16.25	21.5	23.5	10.25	10.75
21	22	27.75	20.25	10.5	10.75	14.5				17	49	12	11.5	9.75	12
22	27.25	25	16	9.75	10	11.25				13.75	26	12.75	13.25	8.75	16
23	34.75	25	17	11.25	9.5	10				16.75	24.75	13	11.5	8.25	12
24	29	23.75	16.25	11	17.25	9.75				16	20.5	17.5	9.75	7.5	11.5
25	20.5	16.5	14.75	9.75	17.5	9.75				14	16.75	10.75	9.5	9.75	10.5
26	26.75	15.25	22.25	9.75	14.75	11.5				12.25	16	18.25	12	9.5	11.5
27	24	18.5	26.75	9.75	20.75	14.25				16.25		33.75	11.75	9	12
28	24.25	20.25	24.5	10	29	11.25				14		11.5	12.25	9.25	8.75
29	28.25	33.25	20	11	10.75	10				15.75		10	7.75	7.75	10.25
30	21	18	21.5	8.25	10.25	9.75				13.5		12.5	8.5	11.5	12.5
31	22.75	20	25.75	6	10.75	9.75				14.75		13.5	9	11.75	11
32	26.75	20.25	17	10.25	10.75	11.5				19.25		14.25	8.25	10.25	17.5
33	23.75	18.25	22.25	11	9.75	14.25				30		14.75	7.75	16.75	12.75
34	22	18.75	14.75	14.5	9.25	12.5				23		14	11.25	24	11.5
35	25.75	17.5	24.75	13	10	14.75				18.25		12.5	10.5	26.5	11.75
36	22.25	17.75	20.75	13.5	9.75	21				17.25		14	8.75	13.25	6
37	30.25	20.75	19.75	10.5	10.5	12.5				14.5		12	11.5	12.25	13.25
38	27	18.25	22	11	10	10.25				17			11	11.25	12.75
39	22.5	19	22.75	9	8.5	14.75				21.25			12.25	12	10.75
40	29.75	22	24.25	11.75	11	15.5				24.25			8.25	12.75	10.5
41	55.5	23.75	27.5	10.75	11	16				18			9	9.75	12
42	38.5	22.25	20	11.75	10.75	9.75				20.25			9.5	12	14.25
43		21.5	19.5	13.25	9.75	17.25				18.25			10.75	10.5	11.25
44		22	18	11.25	11.5	12.5				22			8.75	12	13.5
45		21	19.5	11.5	11.5	12.5				16.75			11.5	13.75	10.25
46		20.5	19	11.5	11.25	14.25				14			17.5	12.75	10.75
47		21.75	19.25	10.75	10.75	13				13.25			12.5	11.75	10.75
48		24	30.75	15.25	11	12.5				13.25			14.25	17.5	12.25
49		22	37	12.75	14	10.75				18			15	15	18
50		19.75	34	11.75		16				12.25			10.25	10.75	12.5
51		15.75	17.5	11.75		10.25				11.75			10.25	11.75	10.75
52		17.75	17.25	15.75		10				14.5			12.5	11.5	15.25
53		24.5	16.75	13.25		11.5				17.75			11.25	9	17.25
54		23	16	17.5		13				16			11.25	9.25	10.75
55		20.5	17.75	10.5		15.25				22.75			10	11	13
56		19.25	25.75	7.75		15.25				20			9	10.5	11
57		17.75	15.25	13.75		14				16.25			10.75	13.75	12
58		27.75	14.75	10.75		11.75				18			10.75	12	12.75
59		16	16.75	12.25						25.75			14.5	10.75	14.25
60		17.5	15.5	12.25						12.5			17	28.5	8
61		27.25	16	12.25						12.75			10.25	24.75	12
62		28.25	14.75	11.5						24.25			11.25	21	13.75
63		23.25	18.25	8.5						20			11.25	20.25	13.5
64		25.25	21	9						21.75			11.5	26.5	9
65		32.5	19	20						17.5			11	12.25
66		29.25	17.5	12.5						17.25			13.75	12
67		27.25	13.75	10.25						13.5			9.5	12.75
68		16	17.5	11.5									17	14
69		20.75	13.75	22.5									9	12
70		20.5	17.5	10									7.5	12.25
71		22.5	13.75	10.5									8.75	8.25
72		19.75	18	11									9.75	13.25
73		20	16	15.75									10	13.75
74		20	17	11.25									9.75	13.5
75		24.25	15.5	9.5									12.25	11.75
76		21	13	10.5									8.75	9.75
77		10.75	16.5	9.75									7.5	9.5
78		20	17.75	7.75									10	9.75
79		21.5	15.5	10									11	8.25
80		17.75	15.75	12.5									10.75	8
81		20	26.5	11.5									11.75	7.75
82		15.25	17.5	11.25									10	13
83		18.5	16.5	14									8.75	13.75
84		29.5	17.75	9									11.75	13.25
85		26.25	14.75	14.5									10.25	11.75
86		23.75	16.25	19.75									10.75	10.5
87		22.5	16.25	10.25									9.75	10.75
88		21.5	16.75	10									9	9.5
89		20.25	16	9.25									9	8.25
90		18	12.5	9.75									10.75	9
91		22.5	19	11.25									10.5	10.75
92		27.25	22.5	16.75									10.75	8.75
93		19.25	25.5	12									9.5	9.5
94		30.25	26.5	14.25									13.5	10.5
95		27.25	19.25	12.5									10.5	12.25
96		20	20.25	10.75									11.5	12.25
97		17.5	19.25	10.5									9.5	15.25
98		21.5	18.75	11.5									9	16
99		14.25	17.75	13									10.5	7.75
100			16.75	15									10.25	9
101			14.5	16.25									10	13.25
102			16	15									17.75	14.75
103			25.5	19.25									19.75	13.75
104			16	11.75									12.25	12.75
105			12.5	13.75									12.75	9
106			15.75	24.75									13.75	8.25
107			17	23.25									14	9.75
108			25.5	10.25									15.75	10.25
109			24.75	9.75									22	10.25
110			27.5	11									13	21.25
111			21.25	10.75									13.75	10.75
112			18.75	14.25									12.25	8.5
113			18.75	13.25									12.5	8
114			17.75	13.25									11.5	13.25
115			18.5	12.5									13.5	14.5
116			19.5	12.5									14.5	14
117			18.75	18.25									15.5	8.25
118			21.5	15.5									15.25	8.5
119			18.5	20.5									12.5	7.5
120			14.5	18.25									11.75	10.75
121				13.5									15.25	10.75
122				15.5									12.5	9.75
123				12									11	9.5
124				11									11	7.5
125				10									15.75	9
126				10.75									14.25	11.25
127				13.25									12.5	9
128				11									17.5	13.25
129				14.75									12	9.25
130				10.5									12	8.25
131				9.75									14.75	7.75
132				15.25									12.75	10.5
133				11.25									15.5	7
134				11.25									10.5	8.25
135				12.25									10.25	8
136				11.5									8.5	11
137				10.75									11	13.5
138				15.5									10.25	13.75
139				15									9.75	10.5
140				12.75									10.5	11.25
141				11									11	10.5
142				14.75									10.25	8
143				12.5									10.25	7.25
144				10									10.75	12.75
145				11.5									12	12
146				8.25									12	9.25
147				10									13.5	8.5
148				12.25									15	8.5
149				10.75									11.75	26.75
150				10.75									12.5	23.25
151				13.25									18	20.25
152				13.75									15.5	8.25
153				13									15.25	9.75
154				14									11.5	9.75
155				15									8.75	9.25
156				22.25									12.25	9.25
157				13.75									11.25	14
158				13.25									15.25	16
159				13.75									10	9
160				14.75									9.75	8.75
161				13.5									12.5	7.5
162				15.25									12.25	7.75
163				17.75									11.25	9
164				18.25									12.5	9.25
165				15									12	10
166				10.5									8.25	8.25
167				11.75									9.75	9.5
168				12.75									10.5	9
169				11.5									8.5	8
170				10.5									10	7.75
171				10.75									8.75	7.5
172				18.5									10.5	10.25
173				16.75									11.25	11
174				14									9.75	11
175				14.75									9.25	10.25
176				12.5									9.75	9.75
177				14									8.25	9.75
178				12									9.75	7.5
179				11									10	15
180				10.5									11	14.25
181				11.25									10.5	13.75
182				10.75									10.25	12.5
183				14									10.5	8.75
184				11.25									10.25	8
185				13									13.5	7.75
186				13									14	11.25
187				13.75									8.25	12
188				13.75									15	25
189				10.25									12.25	21
190				14.25									11.25	19.5
191				14.5									10	22
192				13.25									8.75	38.5
193				12.25										11
194				12.5										11.5
195				12										9.75
196				10										10.5
197				11.25										10.25
198				10										11.25
199				13										11.5
200				12.25										12.5
201				21.5										15.75
202				15.5										15.25
203				20										16.5
204				18										16.75
205				19										14
206				19.25										12.25
207				27.5										14
208				10.75										13
209				12.75										13.25
210				9.5										17
211				15.5										12.25
212				15.75										13.5
213				12										16.75
214				11.5										20.25
215				12										23.5
216				16.5										23.75
217				16										28.5
218				18.25										38
219				12										9.75
220				11.75										10.25
221				10.25										22
222				10.25
223				11
224				12.75
225				14.5
226				12.75
227				12.5
228				17.25
229				22
230				19
231				11.25
232				11
233				11.25
234				11.75
235				13.75
236				10.75
Supplementary Figure 14b, 14e, 14h, 14k, 14n
Cumulative density values for inter-spike intervals from n=3 biologically independent cell samples
Bin Center	hIP3R3			CD site mutant			dCTD			dS1'-S1''			dARM2
	Replicate 1	Replicate 2	Replicate 3	Replicate 1	Replicate 2	Replicate 3	Replicate 1	Replicate 2	Replicate 3	Replicate 1	Replicate 2	Replicate 3	Replicate 1	Replicate 2	Replicate 3
2	0	0	0	0	0	0	0	0	0	0	0	0	0	0	0
4	0	0	0	0	0	0	0	0	0	0	0	0	0	0	0
6	0	0.01	0	0.00423729	0	0	0	0	0.015625	0	0	0	0	0	0
8	0	0.01	0	0.029661	0.0204082	0	0.109375	0.19457	0.046875	0	0	0.027027	0	0	0
10	0	0.02	0	0.288136	0.44898	0.241379	0.463542	0.506787	0.234375	0.0149254	0.0384615	0.108108	0	0	0
12	0	0.02	0.025	0.627119	0.795918	0.655172	0.78125	0.705882	0.625	0.0895522	0.0769231	0.459459	0	0	0
14	0	0.04	0.133333	0.805085	0.857143	0.844828	0.875	0.832579	0.796875	0.313433	0.153846	0.72973	0	0	0
16	0	0.11	0.366667	0.898305	0.857143	0.965517	0.947917	0.886878	0.921875	0.477612	0.384615	0.837838	0	0	0
18	0	0.27	0.583333	0.936441	0.918367	0.982759	0.984375	0.900452	0.96875	0.716418	0.615385	0.918919	0.0833333	0	0
20	0.0714286	0.5	0.75	0.970339	0.938776	0.982759	0.989583	0.918552	1	0.791045	0.692308	0.945946	0.0833333	0	0
22	0.309524	0.65	0.825	0.987288	0.979592	1	0.994792	0.941176	1	0.880597	0.692308	0.972973	0.0833333	0	0
24	0.52381	0.76	0.858333	0.995763	0.979592	1	1	0.963801	1	0.925373	0.730769	0.972973	0.0833333	0	0
26	0.619048	0.82	0.925	0.995763	0.979592	1	1	0.9819	1	0.955224	0.807692	0.972973	0.166667	0	0
28	0.738095	0.91	0.958333	1	0.979592	1	1	0.99095	1	0.955224	0.846154	0.972973	0.166667	0	0
30	0.857143	0.94	0.966667	1	1	1	1	0.99095	1	0.970149	0.923077	0.972973	0.166667	0	0
32	0.857143	0.95	0.966667	1	1	1	1	0.99095	1	0.970149	0.923077	0.972973	0.166667	0	0
34	0.880952	0.96	0.983333	1	1	1	1	0.99095	1	0.985075	0.923077	1	0.166667	0	0
36	0.904762	0.96	0.991667	1	1	1	1	0.99095	1	0.985075	0.923077	1	0.166667	0	0
38	0.928571	0.96	1	1	1	1	1	1	1	1	0.923077	1	0.166667	0.2	0
40	0.928571	0.97	1	1	1	1	1	1	1	1	0.923077	1	0.25	0.2	0
42	0.928571	0.97	1	1	1	1	1	1	1	1	0.923077	1	0.25	0.2	0
44	0.928571	0.98	1	1	1	1	1	1	1	1	0.923077	1	0.25	0.2	0
46	0.97619	0.99	1	1	1	1	1	1	1	1	0.961538	1	0.333333	0.3	0
48	0.97619	0.99	1	1	1	1	1	1	1	1	0.961538	1	0.416667	0.3	0
50	0.97619	1	1	1	1	1	1	1	1	1	1	1	0.416667	0.3	0
52	0.97619	1	1	1	1	1	1	1	1	1	1	1	0.583333	0.3	0
54	0.97619	1	1	1	1	1	1	1	1	1	1	1	0.583333	0.3	0
56	1	1	1	1	1	1	1	1	1	1	1	1	0.583333	0.3	0
58	1	1	1	1	1	1	1	1	1	1	1	1	0.583333	0.5	0
60	1	1	1	1	1	1	1	1	1	1	1	1	0.583333	0.5	0
62	1	1	1	1	1	1	1	1	1	1	1	1	0.666667	0.5	0
64	1	1	1	1	1	1	1	1	1	1	1	1	0.666667	0.6	0
66	1	1	1	1	1	1	1	1	1	1	1	1	0.75	0.6	0
68	1	1	1	1	1	1	1	1	1	1	1	1	0.75	0.6	0
70	1	1	1	1	1	1	1	1	1	1	1	1	0.75	0.6	0
72	1	1	1	1	1	1	1	1	1	1	1	1	0.75	0.6	0
74	1	1	1	1	1	1	1	1	1	1	1	1	0.75	0.7	0
76	1	1	1	1	1	1	1	1	1	1	1	1	0.75	0.7	0
78	1	1	1	1	1	1	1	1	1	1	1	1	0.75	0.7	0
80	1	1	1	1	1	1	1	1	1	1	1	1	0.833333	0.7	0
82	1	1	1	1	1	1	1	1	1	1	1	1	0.833333	0.7	0
84	1	1	1	1	1	1	1	1	1	1	1	1	0.833333	0.7	0.5
86	1	1	1	1	1	1	1	1	1	1	1	1	0.833333	0.8	0.5
88	1	1	1	1	1	1	1	1	1	1	1	1	0.833333	0.8	0.5
90	1	1	1	1	1	1	1	1	1	1	1	1	0.833333	0.8	0.5
92	1	1	1	1	1	1	1	1	1	1	1	1	0.833333	0.8	0.5
94	1	1	1	1	1	1	1	1	1	1	1	1	0.833333	0.8	0.5
96	1	1	1	1	1	1	1	1	1	1	1	1	0.833333	0.9	0.5
98	1	1	1	1	1	1	1	1	1	1	1	1	0.833333	0.9	0.5
100	1	1	1	1	1	1	1	1	1	1	1	1	0.833333	0.9	0.5
102	1	1	1	1	1	1	1	1	1	1	1	1	0.833333	0.9	0.5
104	1	1	1	1	1	1	1	1	1	1	1	1	0.833333	0.9	0.5
106	1	1	1	1	1	1	1	1	1	1	1	1	0.833333	0.9	1
108	1	1	1	1	1	1	1	1	1	1	1	1	0.833333	0.9	1
110	1	1	1	1	1	1	1	1	1	1	1	1	0.833333	0.9	1
112	1	1	1	1	1	1	1	1	1	1	1	1	0.833333	0.9	1
114	1	1	1	1	1	1	1	1	1	1	1	1	0.833333	0.9	1
116	1	1	1	1	1	1	1	1	1	1	1	1	0.916667	0.9	1
118	1	1	1	1	1	1	1	1	1	1	1	1	0.916667	0.9	1
120	1	1	1	1	1	1	1	1	1	1	1	1	1	0.9	1
122	1	1	1	1	1	1	1	1	1	1	1	1	1	0.9	1
124	1	1	1	1	1	1	1	1	1	1	1	1	1	0.9	1
126	1	1	1	1	1	1	1	1	1	1	1	1	1	0.9	1
128	1	1	1	1	1	1	1	1	1	1	1	1	1	0.9	1
130	1	1	1	1	1	1	1	1	1	1	1	1	1	0.9	1
132	1	1	1	1	1	1	1	1	1	1	1	1	1	0.9	1
134	1	1	1	1	1	1	1	1	1	1	1	1	1	0.9	1
136	1	1	1	1	1	1	1	1	1	1	1	1	1	0.9	1
138	1	1	1	1	1	1	1	1	1	1	1	1	1	0.9	1
140	1	1	1	1	1	1	1	1	1	1	1	1	1	0.9	1
142	1	1	1	1	1	1	1	1	1	1	1	1	1	0.9	1
144	1	1	1	1	1	1	1	1	1	1	1	1	1	0.9	1
146	1	1	1	1	1	1	1	1	1	1	1	1	1	0.9	1
148	1	1	1	1	1	1	1	1	1	1	1	1	1	1	1
150	1	1	1	1	1	1	1	1	1	1	1	1	1	1	1
Supplementary Figure 14c, 14f, 14i, 14l, 14o
Inter-spike interval descriptive statistics.
	hIP3R3	CD site mutant	dCTD	dS1'-S1''	dARM2
Number of values	262	343	477	130	32
Mean (seconds)	21.69	12.69	12.06	17.57	117.1
Std. Deviation	6.57	3.163	3.919	6.42	100.2
Std. Error of Mean	0.4059	0.1708	0.1794	0.5631	17.71
Lower 95% CI of mean	20.89	12.35	11.7	16.46	80.98
Upper 95% CI of mean	22.49	13.03	12.41	18.69	153.2
± 95% CI (seconds)	0.8	0.34	0.36	1.11	36.12
Supplementary Figure 14u, 14x
% fraction of cells with atleast n peaks
# of peaks (n)	JD+CD site mutant			dCTD
	Replicate 1	Replicate 2	Replicate 3	Replicate 1	Replicate 2	Replicate 3
≥2	0	0	0	1	1	1
≥3	0	0	0	0.855263	0.791667	0.769231
≥4	0	0	0	0.434211	0.5	0.512821
≥5	0	0	0	0.157895	0.166667	0.294872
≥6	0	0	0	0.0657895	0.125	0.166667
≥7	0	0	0	0.0263158	0.0416667	0.0897436
≥8	0	0	0	0	0.0416667	0
≥9	0	0	0	0	0	0
≥10	0	0	0	0	0	0
≥11	0	0	0	0	0	0
Supplementary Figure 14u, 14x
Descriptive statistics for % fraction of cells with atleast n peaks
	JD+CD	dCTD
Number of values	30	30
Mean	0	0.268
Std. Deviation	0	0.357
Std. Error of Mean	0	0.06518
Lower 95% CI of mean	0	0.1347
Upper 95% CI of mean	0	0.4013
IC50	Unstable	3.877
Supplementary Figure 14t, 14w
Individual replicate slopes and statistics at half maximal intensity.
	JD+CD			dCTD
	Replicate 1	Replicate 2	Replicate 3	Replicate 1	Replicate 2	Replicate 3
Individual replicate slopes at half maximal intensity	0.0336	0.039	0.0271	0.204	0.1611	0.1975
	JD+CD			dCTD
	Mean	SEM	n (number of replicates)	Mean	SEM	n (number of replicates)
Mean slope at half maximal intensity	0.0332333	0.00344012	3	0.187533	0.0133492	3

## Sheet: Supplementary Figure 17
Supplementary Figure 17:
Further analysis of the Ca2+-dependent conformational landscape of hIP3R3.
	Dataset 1	Dataset 2
Resting State	11.4	18.1
Resting State (High Energy)	2.7	7.2
Resting-to-Preactivated Transitions	4.9	6
Preactivated	3.4	4.1
Preactivated+Ca2+	2.6	2.2
Resting TMD Transitions	3	3.8
Preactivated TMD Transitions	1	0.8
Activated	5.4	4.9
Inhibited (Isolated)	45.4	38.5
Inhibited (Clustered)	20.1	14.4
